# Supplementary material for: Climate change effects on ecosystem services: Disentangling drivers of mixed responses
Source: PLoS One. 2025 Feb 10;20(2):e0306017. doi: 10.1371/journal.pone.0306017 (PMC11809903; doi:10.1371/journal.pone.0306017)
Supplement: S3 Table — (CSV) [file pone.0306017.s003.csv]

paper.id	paper.citation
6	Kim, G.S., Lim, C.-H., Kim, S.J., Lee, J., Son, Y., Lee, W.-K. (2017). Effect of national-scale afforestation on forest water supply and soil loss in South Korea, 1971-2010. Sustainability, 9(6), 1017. doi:http://dx.doi.org/10.3390/su9061017
8	Han, H., & Dong, Y. (2017). Spatio-temporal variation of water supply in Guizhou Province, China. Water Policy, 19(1), 181-195. doi:http://dx.doi.org/10.2166/wp.2016.036
14	Mandle, L., Wolny, S., Bhagabati, N., Helsingen, H., Hamel, P., Bartlett, R., . . . Mon, M. S. (2017). Assessing ecosystem service provision under climate change to support conservation and development planning in Myanmar. PLoS One, 12(9) doi:http://dx.doi.org/10.1371/journal.pone.0184951
15	Pan, T., Wu, S., & Liu, Y. (2015). Relative contributions of land use and climate change to water supply variations over Yellow River source area in Tibetan Plateau during the past three decades. PLoS One, 10(4) doi:http://dx.doi.org/10.1371/journal.pone.0123793
16	Wada, C. A., Bremer, L. L., Burnett, K., Trauernicht, C., Giambelluca, T., Mandle, L., . . . Ticktin, T. (2017). Estimating cost-effectiveness of Hawaiian dry forest restoration using spatial changes in water yield and landscape flammability under climate change 1. Pacific Science, 71(4), 401-424. doi:http://dx.doi.org/10.2984/71.4.2
17	Wang, H., Zhou, S., Li, X., Liu, H., Chi, D., & Xu, K. (2016). The influence of climate change and human activities on ecosystem service value. Ecological Engineering, 87, 224-239. doi:http://dx.doi.org/10.1016/j.ecoleng.2015.11.027
21	Zhai, J., Liu, Y., Hou, P., Xiao, T., & Cao, G. (2016). Water conservation service assessment and its spatiotemporal features in national key ecological function zones. Advances in Meteorology, 2016, 1-11. doi:http://dx.doi.org/10.1155/2016/5194091
22	Zhang, Y., Feng, X., Wang, X., & Fu, B. (2018). Characterizing drought in terms of changes in the precipitation–runoff relationship: A case study of the Loess Plateau, China. Hydrology and Earth System Sciences, 22(3), 1749-1766. doi:http://dx.doi.org/10.5194/hess-22-1749-2018
24	Colloff, M. J., Doherty, M. D., Lavorel, S., Dunlop, M., Wise, R. M., & Prober, S. M. (2016). Adaptation services and pathways for the management of temperate montane forests under transformational climate change. Climatic Change, 138(1-2), 267-282. doi:http://dx.doi.org/10.1007/s10584-016-1724-z
25	Allin, A., Schernewski, G., Friedland, R., Neumann, T., & Radtke, H. (2017). Climate change effects on denitrification and associated avoidance costs in three Baltic river basin - coastal sea systems. Journal of Coastal Conservation, 21(4), 561-569. doi:http://dx.doi.org/10.1007/s11852-017-0530-8
27	Blanco, V., Holzhauer, S., Brown, C., Lagergren, F., Vulturius, G., Lindeskog, M., & Mark D.A. Rounsevell. (2017). The effect of forest owner decision-making, climatic change and societal demands on land-use change and ecosystem service provision in Sweden. Ecosystem Services, 23, 174-208. doi:http://dx.doi.org/10.1016/j.ecoser.2016.12.003
29	Dunford, R. W., Smith, A. C., Harrison, P. A., & Hanganu, D. (2015). Ecosystem service provision in a changing Europe: Adapting to the impacts of combined climate and socio-economic change. Landscape Ecology, 30(3), 443-461. doi:http://dx.doi.org/10.1007/s10980-014-0148-2
31	Fezzi, C., Harwood, A. R., Lovett, A. A., & Bateman, I. J. (2015). The environmental impact of climate change adaptation on land use and water quality. Nature Climate Change, 5(3), 255-260. doi:http://dx.doi.org/10.1038/nclimate2525
33	Härtl, F.,H., Barka, I., Hahn, W. A., Hlásny, T., Irauschek, F., Knoke, T., . . . Griess, V. C. (2016). Multifunctionality in European mountain forests - an optimization under changing climatic conditions. Canadian Journal of Forest Research, 46(2), 163. doi:http://dx.doi.org/10.1139/cjfr-2015-0264
34	Hengeveld, G. M., Didion, M., Clerkx, S., Elkin, C., Nabuurs, G., & Schelhaas, M. (2015). The landscape-level effect of individual-owner adaptation to climate change in Dutch forests. Regional Environmental Change, 15(8), 1515-1529. doi:http://dx.doi.org/10.1007/s10113-014-0718-5
35	Huber, R., Rebecca, S., François, M., Hanna, B. S., Dirk, S., & Robert, F. (2017). Interaction effects of targeted agri-environmental payments on non-marketed goods and services under climate change in a mountain region. Land Use Policy, 66, 49. doi:https://dx.doi.org/10.1016/j.landusepol.2017.04.029
37	Irauschek, F., Rammer, W., & Lexer, M. J. (2017). Can current management maintain forest landscape multifunctionality in the Eastern Alps in Austria under climate change? Regional Environmental Change, 17(1), 33-48. doi:http://dx.doi.org/10.1007/s10113-015-0908-9
39	Koenigstein, S., Ruth, M., & Gossling-Reisemann, S. (2016). Stakeholder-informed ecosystem modelling of ocean warming and acidification impacts in the Barents Sea region. Frontiers in Marine Science, 3. doi:http://dx.doi.org/10.3389/fmars.2016.00093
40	Maroschek, M., Rammer, W., & Lexer, M. J. (2015). Using a novel assessment framework to evaluate protective functions and timber production in Austrian mountain forests under climate change. Regional Environmental Change, 15(8), 1543-1555. doi:http://dx.doi.org/10.1007/s10113-014-0691-z
41	Moor, H., Hylander, K., & Norberg, J. (2015). Predicting climate change effects on wetland ecosystem services using species distribution modeling and plant functional traits. Ambio, 44, 113-126. doi:http://dx.doi.org/10.1007/s13280-014-0593-9
42	Pardos, M., Pérez, S., Calama, R., Alonso, R., & Lexer, M. J. (2017). Ecosystem service provision, management systems and climate change in Valsaín Forest, Central Spain. Regional Environmental Change, 17(1), 17-32. doi:http://dx.doi.org/10.1007/s10113-016-0985-4
45	Schaubroeck, T., Deckmyn, G., Giot, O., Campioli, M., Vanpoucke, C., Verheyen, K., . . . Muys, B. (2016). Environmental impact assessment and monetary ecosystem service valuation of an ecosystem under different future environmental change and management scenarios; a case study of a Scots pine forest. Journal of Environmental Management, 173, 79-94. doi:http://dx.doi.org/10.1016/j.jenvman.2016.03.…
46	Selim, S. A., Blanchard, J. L., Bedford, J., & Webb, T. J. (2016). Direct and indirect effects of climate and fishing on changes in coastal ecosystem services: A historical perspective from the North Sea. Regional Environmental Change, 16(2), 341-351. doi:http://dx.doi.org/10.1007/s10113-014-0635-7
47	Solís, A. F., & Zhu, X. (2015). Water markets: Insights from an applied general equilibrium model for Extremadura, Spain. Water Resources Management, 29(12), 4335-4356. doi:http://dx.doi.org/10.1007/s11269-015-1063-2
50	Zlatanov, T., Elkin, C., Irauschek, F., & Lexer, M. J. (2017). Impact of climate change on vulnerability of forests and ecosystem service supply in Western Rhodopes Mountains. Regional Environmental Change, 17(1), 79-91. doi:http://dx.doi.org/10.1007/s10113-015-0869-z
51	Biswas, S. R., Vogt, R. J., & Sharma, S. (2017). Projected compositional shifts and loss of ecosystem services in freshwater fish communities under climate change scenarios. Hydrobiologia, 799(1), 135-149. doi:http://dx.doi.org/10.1007/s10750-017-3208-1
52	Byrd, K. B., Flint, L. E., Alvarez, P., Casey, C. F., Sleeter, B. M., Soulard, C. E., . . . Sohl, T. L. (2015). Integrated climate and land use change scenarios for California rangeland ecosystem services: Wildlife habitat, soil carbon, and water supply. Landscape Ecology, 30(4), 729-750. doi:http://dx.doi.org/10.1007/s10980-015-0159-7
53	Doughty, C. L., Cavanaugh, K. C., Hall, C. R., Feller, I. C., & Chapman, S. K. (2017). Impacts of mangrove encroachment and mosquito impoundment management on coastal protection services. Hydrobiologia, 803(1), 105-120. doi:http://dx.doi.org/10.1007/s10750-017-3225-0
54	Gutrich, J. J., Gigliello, K., Gardner, K. V., & Elmore, A. J. (2016). Economic returns of groundwater management sustaining an ecosystem service of dust suppression by alkali meadow in Owens Valley, California. Ecological Economics, 121, 1-11. doi:http://dx.doi.org/10.1016/j.ecolecon.2015.10.024
55	Halofsky, J. S., Halofsky, J. E., Hemstrom, M. A., Morzillo, A. T., Zhou, X., & Donato, D. C. (2017). Divergent trends in ecosystem services under different climate-management futures in a fire-prone forest landscape. Climatic Change, 142(1-2), 83-95. doi:http://dx.doi.org/10.1007/s10584-017-1925-0
58	Kassakian, J., Jones, A., Martinich, J., & Hudgens, D. (2017). Managing for no net loss of ecological services: An approach for quantifying loss of coastal wetlands due to sea level rise. Environmental Management, 59(5), 736-751. doi:http://dx.doi.org/10.1007/s00267-016-0813-0
62	Matthews, S. N., & Iverson, L. R. (2017). Managing for delicious ecosystem service under climate change: Can United States sugar maple (Acer saccharum) syrup production be maintained in a warming climate? The International Journal of Biodiversity Science, Ecosystem Services & Management, 13(2), 40-52. doi:http://dx.doi.org/10.1080/21513732.2017.1285815
63	Susaeta, A., Adams, D. C., Carter, D. R., & Dwivedi, P. (2016). Climate change and ecosystem services output efficiency in Southern Loblolly pine forests. Environmental Management, 58(3), 417-430. doi:http://dx.doi.org/10.1007/s00267-016-0717-z
65	Yoskowitz, D., Carollo, C., Pollack, J. B., Santos, C., & Welder, K. (2017). Integrated ecosystem services assessment: Valuation of changes due to sea level rise in Galveston Bay, Texas, USA. Integrated Environmental Assessment and Management, 13(2), 431-443. doi:http://dx.doi.org/10.1002/ieam.1798
66	Giannini, T. C., Tambosi, L. R., Acosta, A. L., Jaffé, R., Saraiva, A. M., Imperatriz-Fonseca, V., & Metzger, J. P. (2015). Safeguarding ecosystem services: A methodological framework to buffer the joint effect of habitat configuration and climate change. PLoS One, 10(6) doi:http://dx.doi.org/10.1371/journal.pone.0129225
67	Guannel, G., Arkema, K., Ruggiero, P., & Verutes, G. (2016). The power of three: Coral reefs, seagrasses and mangroves protect coastal regions and increase their resilience. PLoS One, 11(7) doi:http://dx.doi.org/10.1371/journal.pone.0158094
68	Hannah, L., Steele, M., Fung, E., Imbach, P., Flint, L., & Flint, A. (2017). Climate change influences on pollinator, forest, and farm interactions across a climate gradient. Climatic Change, 141(1), 63-75. doi:http://dx.doi.org/10.1007/s10584-016-1868-x
70	Purse, B. V., Masante, D., Golding, N., Pigott, D., Day, J. C., Ibañez-Bernal, S., . . . Jones, L. (2017). How will climate change pathways and mitigation options alter incidence of vector-borne diseases? A framework for leishmaniasis in South and Meso-America. PLoS One, 12(10) doi:http://dx.doi.org/journal.pone.0183583
72	Bayer, A. D., Pugh, T. A., Krause, A., & Arneth, A. (2015). Historical and future quantification of terrestrial carbon sequestration from a Greenhouse-Gas-Value perspective. Global Environmental Change, 32, 153-164. doi:10.1016/j.gloenvcha.2015.03.004
73	Beever, J. W. & Walker, T. (2016). Total ecosystem services values (TEV) in southwest Florida: The ECOSERVE method. Florida Scientist, 79(2–3).
74	Brammer, J. R., Samson, J., & Humphries, M. M. (2015). Declining availability of outdoor skating in Canada. Nature Climate Change, 5(1), 2-4. doi:10.1038/nclimate2465
76	Sun, S., Sun, G., Caldwell, P., Mcnulty, S., Cohen, E., Xiao, J., & Zhang, Y. (2015). Drought impacts on ecosystem functions of the U.S. National Forests and Grasslands: Part II assessment results and management implications. Forest Ecology and Management, 353, 269-279. doi:10.1016/j.foreco.2015.04.002
77	Grenfell, S., Callaway, R., Grenfell, M., Bertelli, C., Mendzil, A., & Tew, I. (2016). Will a rising sea sink some estuarine wetland ecosystems? Science of The Total Environment, 554-555, 276-292. doi:10.1016/j.scitotenv.2016.02.196
78	Liu, X., Lyu, S., Zhou, S., & Bradshaw, C. J. (2016). Warming and fertilization alter the dilution effect of host diversity on disease severity. Ecology, 97(7), 1680-1689. doi:10.1890/15-1784.1
