# Supplementary material for: Climate change effects on ecosystem services: Disentangling drivers of mixed responses
Source: PLoS One. 2025 Feb 10;20(2):e0306017. doi: 10.1371/journal.pone.0306017 (PMC11809903; doi:10.1371/journal.pone.0306017)
Supplement: S5 Table — (XLSX) [file pone.0306017.s005.xlsx]

## Sheet: Description
S14 Table. Spreadsheet of absolute totals (i.e., raw counts) for data represented in figures.
Instructions: Please use the spreadsheet tabs to navigate to the absolute totals associated with particular figures.

## Sheet: Fig2
Fig 2. Map of number of studies by country at the paper-level. Countries in grey were not assessed by any paper included in this review. French Guiana was counted as a separate country. These counts of countries are derived from 43 out of 44 total papers, since one paper focused on a global scale. Additionally, the study areas of three papers included major water bodies (e.g., marine ecosystems) …
Country	Count (paper-level)	Country code	National income group (using World Bank classification [n.d.], similar to Chausson et al. [2020])	Note	Reference: World Bank Country and Lending Groups – World Bank Data Help Desk [cited 25 February 2024]. Available from https://datahelpdesk.worldbank.org/knowledgebase/articles/906519-world-bank-country-and-lending-groups	Reference: Chausson, A., Turner, B., Seddon, D., Chabaneix, N., Girardin, C. A. J., Kapos, V., Key, I., Roe, D., Smith, A., Woroniecki, S., & Seddon, N. (2020). Mapping the effectiveness of nature‐based solutions for climate change adaptation. Global Change Biology, 26(11), 6134–6155. https://doi.org/10.1111/gcb.15310
Australia	1	AUS	High income
Austria	4	AUT	High income
Slovakia	2	SVK	High income
Norway	2	NOR	High income
Belgium	2	BEL	High income
Belize	2	BLZ	Low & middle income, Middle income, Upper middle income
Bolivia	1	BOL	Lower middle income, Low & middle income, Middle income
Brazil	2	BRA	Low & middle income, Middle income, Upper middle income
Colombia	1	COL	Low & middle income, Middle income, Upper middle income
Costa Rica	2	CRI	Low & middle income, Middle income, Upper middle income
Ecuador	1	ECU	Low & middle income, Middle income, Upper middle income
El Salvador	1	SLV	Lower middle income, Low & middle income, Middle income
French Guiana	1	GUF		French Guiana is politically part of France. French Guiana is counted separate from France in the overall country counts, but not included when counting national income groupings. The World Bank national income classification source did not provide an income grouping for French Guiana.
Guatemala	2	GTM	Low & middle income, Middle income, Upper middle income
Guyana	1	GUY	Low & middle income, Middle income, Upper middle income
Honduras	2	HND	Lower middle income, Low & middle income, Middle income
Mexico	1	MEX	Low & middle income, Middle income, Upper middle income
Nicaragua	1	NIC	Lower middle income, Low & middle income, Middle income
Panama	1	PAN	High income
Paraguay	1	PRY	Low & middle income, Middle income, Upper middle income
Peru	1	PER	Low & middle income, Middle income, Upper middle income
Suriname	1	SUR	Low & middle income, Middle income, Upper middle income
Venezuela	1	VEN	Low & middle income, Middle income, Upper middle income
Bulgaria	2	BGR	Low & middle income, Middle income, Upper middle income
Canada	2	CAN	High income
China	6	CHN	Low & middle income, Middle income, Upper middle income
Myanmar	1	MMR	Lower middle income, Low & middle income, Middle income
Netherlands	2	NLD	High income
United Kingdom	4	GBR	High income
Switzerland	2	CHE	High income
Croatia	1	HRV	High income
Republic of Cyprus	1	CYP	High income
Czech Republic	1	CZE	High income
Denmark	1	DNK	High income
Estonia	1	EST	High income
Finland	1	FIN	High income
France	1	FRA	High income
Germany	1	DEU	High income
Greece	1	GRC	High income
Hungary	1	HUN	High income
Ireland	1	IRL	High income
Italy	1	ITA	High income
Latvia	1	LVA	High income
Lithuania	1	LTU	High income
Luxembourg	1	LUX	High income
Malta	1	MLT	High income
Poland	2	POL	High income
Portugal	1	PRT	High income
Romania	1	ROU	High income
Slovenia	1	SVN	High income
Spain	3	ESP	High income
Sweden	3	SWE	High income
Russia	1	RUS	Low & middle income, Middle income, Upper middle income
South Korea	1	KOR	High income
United States	11	USA	High income

## Sheet: Fig3
Fig 3. Direction of climate impacts on ecosystem service categories. A paper could assess climate impacts on supply, delivery/demand, and monetary value of the same ecosystem service, causing the total number of EGS assessed (144) to be greater than the total number of services assessed in specific habitats or time periods (116).
Climate impacts	Provisioning services	Regulating services	Cultural services	Composite ecosystem service value
Increase the service	4	13	1	0
Mixed (increase and decrease)	33	30	10	1
Decrease the service	8	20	9	1
Neutral	0	0	0	0
Unclear	4	8	2	0

## Sheet: Fig4
Fig 4. Sources and methods of assessing uncertainty or variability across papers. A paper could address multiple combinations of sources and methods of uncertainty, making the total number of source/method pairings (69) greater than the number of papers that explicitly assessed uncertainty (33 papers).
	Scenario analysis	Multiple models	Sensitivity analysis	Probabilistic	Other method	Unclear method
The magnitude of climate change	21	8	0	0	0	0
The magnitude of other drivers	5	0	0	0	0	0
How climate change impacts ecosystem services	0	0	5	2	0	0
How other drivers impact ecosystem services	0	0	3	2	1	0
How any intervention (e.g. management) impacts ecosystem services	8	0	1	1	0	0
How ecosystem services are supplied	2	0	2	1	3	0
How ecosystem services are delivered/demanded	0	1	1	0	0	0
Other source	0	0	0	1	1	0

## Sheet: Fig5
Fig 5. Impacts of non-climate drivers on ecosystem services. N = 118 impacts of non-climate drivers on ecosystem services (i.e., non-climate drivers matched to ecosystem service responses), which were assessed in specific habitats or time periods. A single paper’s ecosystem service in a specific habitat or time period could be assessed for multiple non-climate drivers. Such combinations are separ…
Non-climate drivers	Increase the service	Decrease the service	Neutral	Mixed	Unclear
Land use/cover change	0	13	3	3	15
Local ecological drivers	0	5	0	5	7
Economic growth/change in demand	1	2	0	1	12
Population growth	0	0	0	0	8
Technological improvement	1	0	0	0	9
External governance/policy context	0	0	0	0	8
Pollution	0	1	0	0	5
Other	2	11	0	0	6

## Sheet: Fig6
Fig 6. Number of ecosystem services that showed mixed climate change effects for particular drivers. N = 74 mixed EGS supply, delivery/demand, and monetary value responses to climate change. A single EGS response might show mixed climate effects due to multiple drivers. Therefore, the total number of mixed EGS response and driver combinations (142) is greater than the number of mixed EGS supply, …
Drivers of mixed responses to climate change	Ecosystem service supply	Ecosystem service delivery/demand	Ecosystem service monetary value
Space	41	7	4
Climate scenarios	40	7	0
Time	20	5	1
Ecosystem service indicators	9	3	0
Climate models	5	0	0

## Sheet: S5_Fig
S5 Fig. Total count of study spatial scale at the paper-level. Categories include micro (<1 km²), patch (1-100 km²), local (100-1,000 km²), regional (1,000-100,000 km²), national (100,000-1,000,000 km²), continental (1,000,000-100,000,000 km²), and global (>100,000,000 km²). The spatial scale recorded per study was the largest scale at which climate impacts on ecosystem services were assessed. N …
Spatial scale of assessment	Number of papers
Micro: <1 km²	3
Patch: 1 - 100 km²	7
Local: 100 - 1,000 km²	6
Regional: 1,000 - 100,000 km²	14
National: 100,000 - 1,000,000 km²	9
Continental: 1,000,000 - 100,000,000 km²	4
Global: > 100,000,000 km²	1

## Sheet: S6_Fig
S6 Fig. Frequency of habitat types by number of ecosystem services that were assessed in specific habitats or time periods (projected or observed climate change). N = 116 services assessed for climate impacts in habitats or time periods.
Habitat type	Number of ecosystem services
Multi-type habitats	41
Forest	38
Woodland & shrubland	2
Grassland & rangeland	7
Desert	2
Tundra	2
Lakes, rivers, surface water	7
Inland wetlands	7
Groundwater	1
Open ocean	3
Estuaries	1
Tidal marsh & salt marsh	5

## Sheet: S7_Fig
S7 Fig. Frequency of the ecosystem service category (provisioning, regulating, cultural, or composite ecosystem service value) and EGS dimension (supply, delivery/demand, or monetary value) across services assessed in specific habitats and time periods. N = 144 EGS supply, delivery/demand, or monetary value responses to climate impacts in specific habitats and time periods.
	Ecosystem service supply	Ecosystem service delivery/demand	Ecosystem service monetary value
Provisioning services	33	10	6
Regulating services	53	7	11
Cultural services	13	5	4
Composite ecosystem service value	0	0	2

## Sheet: S8_Fig
S8 Fig. Number of ecosystem service interaction types (synergy, trade-off, mixed, unclear) assessed per paper. Interactions could be between a provisioning, regulating, or cultural service and supporting services (e.g., biodiversity or habitat extent). A paper could assess multiple service interaction types (e.g., if the paper had multiple services with interactions each assessed). Consequently, …
Type of ecosystem service interactions	Number of papers
Synergy	8
Trade-off	8
Mixed	15
Unclear	2

[truncated: 5 more sheets: S9_Fig, S10_Fig, S11_Fig, S12_Fig, S13_Fig]
